# Supplementary material for: Metabotropic glutamate receptor-1 regulates inflammation in triple negative breast cancer
Source: Sci Rep. 2018 Oct 30;8:16008. doi: 10.1038/s41598-018-34502-8 (PMC6207734; doi:10.1038/s41598-018-34502-8)
Supplement: Supplementary file 2 — Dataset 1 [file 41598_2018_34502_MOESM2_ESM.xls]

## Sheet: information
Article Title:	Metabotropic glutamate receptor-1 as a novel regulator of inflammation in triple negative breast cancer
Journal Name:	Scientific Reports
Author Names:	Rachael E. Sexton
	Ali Hachem
	Ali Assi
	Miriam A. Bukhsh
	David H. Gorski
	Cecilia L. Speyer
Corresponding Author:		Cecilia L. Speyer
		Assistant Professor of Research
		The Michael and Marian Ilitch Department of Surgery
		Barbara Ann Karmanos Cancer Institute
		4100 John R St.
		Detroit, MI 48201
		313-576-8343 (Office)
		clspeyer@wayne.edu (email)

## Sheet: 1 - A-DEG
ENTREZ_GENE_ID	SYMBOL	FoldChange
3576	IL8	2.47915
6289	SAA2	2.46
3569	IL6	2.21929
6288	SAA1	2.12679
2920	CXCL2	2.00466
2919	CXCL1	1.98947
1437	CSF2	1.98746
3638	INSIG1	1.98144
4837	NNMT	1.92681
6291	SAA4	1.84015
27147	DENND2A	1.80105
6319	SCD	1.7906
6347	CCL2	1.77915
3157	HMGCS1	1.77722
3422	IDI1	1.76485
10158	PDZK1IP1	1.75653
10468	FST	1.72055
9388	LIPG	1.6906
653879	LOC653879	1.6802
442895	MIR302C	1.6677
2222	FDFT1	1.62322
7103	TSPAN8	1.59391
158160	LOC158160	1.57613
7033	TFF3	1.57076
1326	MAP3K8	1.56616
1052	CEBPD	1.56005
230	ALDOC	1.54856
5010	CLDN11	1.52752
100134294	LOC100134294	1.52531
100133941	CD24	1.52296
6507	SLC1A3	1.52264
645638	LOC645638	1.51966
6307	SC4MOL	1.51071
3934	LCN2	1.50939
3156	HMGCR	1.49654
12	SERPINA3	1.49466
5210	PFKFB4	1.49197
64284	RAB17	1.4811
2150	F2RL1	1.47277
392871	LOC392871	1.46636
130576	LYPD6B	1.46413
80221	ACSF2	1.45022
6086	RNY4	1.44178
3992	FADS1	1.43778
100133583	LOC100133583	1.43194
26355	FAM162A	1.42079
284611	FAM102B	1.41898
3128	HLA-DRB6	1.4186
549	AUH	1.41427
4982	TNFRSF11B	1.41258
85329	LGALS12	1.41039
25803	SPDEF	1.39719
1363	CPE	1.37862
813	CALU	1.37566
8942	KYNU	1.3627
100169760	RN5S9	1.36269
11238	CA5B	1.36171
100130003	LOC100130003	1.35636
23175	LPIN1	1.35412
5352	PLOD2	1.35131
244	ANXA8	1.35067
3417	IDH1	1.34956
84419	C15orf48	1.34891
3126	HLA-DRB4	1.34821
51079	NDUFA13	1.34787
441506	LOC441506	1.34142
79949	C10orf81	1.34011
51109	RDH11	1.33999
201799	TMEM154	1.33887
3119	HLA-DQB1	1.33852
5534	PPP3R1	1.33696
65084	TMEM135	1.33317
6090	RNY5	1.33292
11145	HRASLS3	1.33097
54541	DDIT4	1.32856
7045	TGFBI	1.32854
665	BNIP3L	1.32689
10597	TRAPPC2P1	1.32375
6385	SDC4	1.32268
445	ASS1	1.32237
5531	PPP4C	1.32151
55166	CENPQ	1.32096
4276	MICA	1.3207
51647	FAM96B	1.31513
729667	LOC729667	1.31386
4594	MUT	1.30699
55653	BCAS4	1.30671
112611	RWDD2A	1.30547
642073	LOC642073	1.30223
57801	HES4	1.30147
80303	EFHD1	-1.30045
157285	DKFZp761P0423	-1.30395
152503	SH3D19	-1.30848
122830	NAT12	-1.31696
85450	ITPRIP	-1.31709
2706	GJB2	-1.32219
11054	OGFR	-1.32396
1140	CHRNB1	-1.32461
440704	LOC440704	-1.32696
5578	PRKCA	-1.33107
3304	HSPA1B	-1.33116
646214	LOC646214	-1.33238
23246	BOP1	-1.33384
1948	EFNB2	-1.33467
23054	NCOA6	-1.33695
9816	URB2	-1.34759
729120	LOC729120	-1.35637
2314	FLII	-1.37109
101	ADAM8	-1.37229
100302173	MIR1978	-1.37296
26574	AATF	-1.37597
118429	ANTXR2	-1.38162
8027	STAM	-1.38686
51232	CRIM1	-1.39386
64207	C14orf4	-1.3948
6838	SURF6	-1.39603
3654	IRAK1	-1.39711
164284	APCDD1L	-1.40493
84803	AGPAT9	-1.4109
10019	SH2B3	-1.41268
3454	IFNAR1	-1.4151
731486	LOC731486	-1.42776
9023	CH25H	-1.42797
80195	C10orf57	-1.43276
5062	PAK2	-1.48711
4651	MYO10	-1.53473
7851	MALL	-1.60917
387914	SHISA2	-1.61014
5999	RGS4	-1.62071
50486	G0S2	-1.67443
28996	HIPK2	-1.92151
